# Supplementary material for: Controllable Preparation of Oriented Boron Nitride Nanosheets/Polyacrylate Pressure-Sensitive Adhesive Composites with Enhanced Thermal Conductivity
Source: Polymers (Basel). 2025 Jun 9;17(12):1604. doi: 10.3390/polym17121604 (PMC12197259; doi:10.3390/polym17121604)
Supplement: Supplementary file 1 [file polymers-17-01604-s001.zip]

Archive with 1 entries (1 files):
- polymers-3622191-supplementary.pdf
